# Supplementary material for: Metabolomic Profiling of Aqueous Humor from Pathological Myopia Patients with Choroidal Neovascularization
Source: Metabolites. 2023 Jul 30;13(8):900. doi: 10.3390/metabo13080900 (PMC10456621; doi:10.3390/metabo13080900)
Supplement: Supplementary file 1 [file metabolites-13-00900-s001.zip]

Archive with 1 entries (1 files):
- metabolites-2462423-supplementary.xlsx
