# Supplementary material for: Metabolomic Profiling of Aqueous Humor from Pathological Myopia Patients with Choroidal Neovascularization
Source: Metabolites. 2023 Jul 30;13(8):900. doi: 10.3390/metabo13080900 (PMC10456621; doi:10.3390/metabo13080900)
Supplement: Supplementary file 1 [file metabolites-13-00900-s001.zip › metabolites-2462423-supplementary.xlsx]

## Sheet: Case_Control
Dataclass	Metabolites	Super Class	Class	Sub Class	level	Score	Fragmentation Score	Adducts	Formula	Mass Error (ppm)	VIP	P-value	adj.P-value	log2(FC)	FC	average(Case)	average(Control)	Case1	Case2	Case3	Case4	Case5	Case6	Case7	Case8	Case9	Case10	Case11	Con1	Con2	Con3	Con4	Con5	Con6	Con7	Con8	Con9	Con10	Con11
LC	p-Synephrine	Benzenoids	Phenols	1-hydroxy-2-unsubstituted benzenoids	**	55.5	0	M+H-H2O, M+H	C9H13NO2	-1.34517	1.67578	0.000281281	0.111928	-1.93994	0.260628	1907.9	7320.42	2545.82	1484.15	2686.63	1703.69	1812.49	2051.03	2114.63	1750.08	1972.06	1411.55	1454.81	4201.59	9555.59	4632.06	5970.71	3302.95	5966.19	17008.6	11013.1	9201.05	4578.22	5094.53
LC	6,7-Dihydro-4-(hydroxymethyl)-2-(p-hydroxyphenethyl)-7-methyl-5H-2-pyrindinium	Benzenoids	Phenols	1-hydroxy-2-unsubstituted benzenoids	*	37.9	0	M-H2O-H	C18H22NO2+	1.86953	2.94023	0.0291855	0.582921	-0.639651	0.641868	42370.2	66010.7	43307.4	38535.6	36463.4	46772.2	45436.9	38785.5	39793.9	50560.8	42534.6	42270.9	41611.2	43820.9	52300.9	48598.7	41848.6	99357.8	40798.8	68626	72010.1	54770.5	52509.2	151477
GC	2-Mercaptoethanol	Organosulfur compounds	Thiols	Alkylthiols		75.3					1.64782	1.27962e-06	0.000348056	0.519226	1.43319	0.0103646	0.00723188	0.0102884	0.00947696	0.00880739	0.0111402	0.0100665	0.0101527	0.0114251	0.0116852	0.0114739	0.00955673	0.00993793	0.00497738	0.00640024	0.00686221	0.00692333	0.00702539	0.00651323	0.0069274	0.00744317	0.00869279	0.00874203	0.00904354
LC	Oleoylethanolamide	Organic nitrogen compounds	Organonitrogen compounds	Amines	*	46	40	M+NH4	C20H39NO2	-1.87812	1.4636	0.0326904	0.597552	-1.2613	0.417167	3623.51	8686	3337.55	3655.64	5826.71	4652.24	4618.93	2828.43	3112.67	3045.37	2472.42	3685.27	2623.42	16163.3	3637.01	2829.17	3474.16	13312.8	2067.2	7719.39	13657.6	5256.32	3021.56	24407.4
GC	1-(2-Hydroxypropylamino)Propan-2-Ol	Organic nitrogen compounds	Organonitrogen compounds	Amines		74.2					1.23708	0.0062136	0.0603607	-0.508856	0.702779	0.00169988	0.00241879	0.00229923	0.00166124	0.00177867	0.00157236	0.00180162	0.00151375	0.00188209	0.00158474	0.00146964	0.0016784	0.00145693	0.00335453	0.00320011	0.00348857	0.00194854	0.00215703	0.00202188	0.0021099	0.00218709	0.00291448	0.0022126	0.00101202
LC	Sphinganine	Organic nitrogen compounds	Organonitrogen compounds	Amines	*	53.4	72.5	M+H	C18H39NO2	-1.81683	1.05917	0.00987131	0.401247	-0.140986	0.906899	61854.8	68204.7	59479.7	64631.3	67657	69628.6	65463.2	55704	65168.4	57714.2	55298.5	57867.2	61790.4	62501.7	69889.4	75234.6	76147.6	72256	65101.2	68387.7	68721.4	60823.8	70977.8	60210.3
GC	3-Amino-4-Hydroxybutanoic Acid	Organic acids and derivatives	Carboxylic acids and derivatives	Amino acids, peptides, and analogues		81.6					1.58853	0.0308228	0.166684	-1.3207	0.400342	0.0107251	0.0267899	0.0156211	0.00498473	0.00825312	0.00411945	0.016722	0.00702834	0.0215159	0.0137385	0.00823746	0.0104325	0.00732316	0.0804586	0.0454427	0.0290103	0.0102666	0.0326468	0.00972303	0.015002	0.00652696	0.0359914	0.0249816	0.00463922
LC	N-Myristoyl Proline	Organic acids and derivatives	Carboxylic acids and derivatives	Amino acids, peptides, and analogues	*	37.7	0	M+NH4	C19H35NO3	-1.95934	1.07147	0.00351985	0.267768	-1.17305	0.443484	2126.53	4795.05	2046.45	2714.75	1719.86	2690.88	1527.18	1812.9	1785.39	2321.78	2094.98	2617.99	2059.61	3499.23	3143.06	4150.03	2764.45	6851.53	1741.25	4018.36	9424.59	3893.41	3642.45	9617.16
GC	Aminomalonic Acid	Organic acids and derivatives	Carboxylic acids and derivatives	Amino acids, peptides, and analogues		83.6					1.26307	0.0495687	0.204043	-1.08969	0.469862	0.00921113	0.0196039	0.0136283	0.00469325	0.00747753	0.00401071	0.0185309	0.00513806	0.0163624	0.0108436	0.00655361	0.00744358	0.00664056	0.0559742	0.0324641	0.0204879	0.00849046	0.0253802	0.00687201	0.0108177	0.00484198	0.0293917	0.0178473	0.00307509
GC	Creatinine	Organic acids and derivatives	Carboxylic acids and derivatives	Amino acids, peptides, and analogues		80.2					1.3029	0.0436211	0.193378	-0.813178	0.569127	0.00149532	0.00262739	0.00178103	0.00137473	0.00129777	0.00109395	0.00110961	0.00145873	0.0025756	0.00161216	0.00124744	0.00121691	0.00168056	0.00453321	0.006767	0.00206451	0.00170954	0.00272931	0.00145515	0.00164983	0.00144771	0.00300518	0.00258011	0.000959724
GC	N-Acetylserine	Organic acids and derivatives	Carboxylic acids and derivatives	Amino acids, peptides, and analogues		79.4					1.64039	0.00505571	0.0528905	-0.784477	0.580562	0.00021638	0.000372708	0.000195281	0.000195281	0.000195281	0.000427369	0.000195281	0.000195281	0.000195281	0.000195281	0.000195281	0.000195281	0.000195281	0.00044107	0.000583407	0.000541546	0.000195281	0.000440772	0.000195281	0.000406066	0.00044565	0.000460153	0.000195281	0.000195281
LC	L-2-Amino-3-(4-aminophenyl)propanoic acid	Organic acids and derivatives	Carboxylic acids and derivatives	Amino acids, peptides, and analogues	*	38.6	0	M+NH4	C9H12N2O2	-1.62384	1.79586	0.0170754	0.481286	-0.760816	0.590162	11847.9	20075.7	11532.4	3746.32	8801.52	13163.7	15544.9	9130.78	12956	11722.4	18566.8	12969.2	12193.2	14927	27442.2	11171.6	20198.8	15575.4	11502.1	40496.3	26796	29247.8	14536.7	8938.96
LC	Ectoine	Organic acids and derivatives	Carboxylic acids and derivatives	Amino acids, peptides, and analogues	**	57.1	0	M+H-H2O, M+H	C6H10N2O2	-0.310592	1.61738	0.000852783	0.135476	-0.739774	0.598833	9343.27	15602.5	9362.37	6578.53	8528.41	10546.9	9034.13	10670.2	10350.9	10772.1	6211.85	6768.65	13951.9	7327.23	11055.6	12154.6	15311.8	18231.1	13125	18622.9	18809.7	17259.3	14584.2	25145.7
GC	L-Asparagine	Organic acids and derivatives	Carboxylic acids and derivatives	Amino acids, peptides, and analogues		94.7					1.24035	0.0497819	0.204043	-0.604538	0.657682	0.0054578	0.00829853	0.00814638	0.00608857	0.00617877	0.00493322	0.00595558	0.00532868	0.00313642	0.00438188	0.00386906	0.00529469	0.00672252	0.00594253	0.00691061	0.00925016	0.0136526	0.00640531	0.0159364	0.0045304	0.0136233	0.00748711	0.00449637	0.00304902
GC	Alanylthreonine	Organic acids and derivatives	Carboxylic acids and derivatives	Amino acids, peptides, and analogues		72.6					1.46807	0.00261007	0.03227	-0.50061	0.706808	0.00463259	0.00655425	0.00530797	0.00494413	0.00381759	0.00395527	0.0040577	0.00700747	0.0064001	0.0038669	0.00522779	0.00446899	0.00190459	0.00557073	0.00672659	0.0071932	0.008765	0.00526576	0.00708306	0.00833098	0.00555635	0.00668623	0.00591237	0.00500643
LC	Bucillamine	Organic acids and derivatives	Carboxylic acids and derivatives	Amino acids, peptides, and analogues	*	36.7	1.21	M+FA-H	C7H13NO3S2	-4.84964	1.29891	0.000701869	0.12967	-0.344736	0.787452	16563.1	21033.8	18130.6	16322	14966.9	14989.1	21388.2	15467.8	17864.8	11985.5	14616.4	15808.8	20653.8	17325.9	23935.8	18745.7	18353.3	21247.6	20788.3	19587.6	22906.2	24630.6	20086.9	23763.4
GC	L-Methionine	Organic acids and derivatives	Carboxylic acids and derivatives	Amino acids, peptides, and analogues		99.3					1.00559	0.0372901	0.176893	-0.316292	0.803132	0.0426532	0.0531087	0.0505174	0.040726	0.0535488	0.0397475	0.0513497	0.0342214	0.0400144	0.0323983	0.0395025	0.0405922	0.0465673	0.0384271	0.0575063	0.0683759	0.0584693	0.0501964	0.0715008	0.0418953	0.0611685	0.0675781	0.0336425	0.035435
LC	Isoleucylproline	Organic acids and derivatives	Carboxylic acids and derivatives	Amino acids, peptides, and analogues	*	37.5	0	M+H	C11H20N2O3	-1.94774	1.05207	0.0130884	0.45732	0.632008	1.54972	11400.2	7356.27	15875.9	9067.58	12921.3	11810.8	13025.8	5882.94	7342.11	14053.3	7520.07	9899.36	18002.5	8254.25	10377.2	5149.11	7033.14	5351.38	9534.47	4719.73	10959.5	11794.4	6053.44	1692.32
LC	2-Fluoro-1-nitroimidazole	Organohalogen compounds	Aryl halides	Aryl fluorides	*	39.5	0	2M-H	C3H2FN3O2	1.42015	3.25014	0.00776687	0.368606	-0.384275	0.766164	73055.9	95352.8	83963	56519.1	62882.7	89008.5	86379.6	78668.9	80278.4	62722.3	49909	68064.2	85218.9	73723.1	93494.8	59925.4	85899.6	116629	79853.9	125697	117348	112893	82397.4	101021
LC	3-[3-(Sulfooxy)phenyl]propanoic acid	Organic acids and derivatives	Organic sulfuric acids and derivatives	Arylsulfates	*	51.1	64.1	M-H	C9H10O6S	-1.85164	1.62916	9.87788e-05	0.0809612	-4.33362	0.0495964	264.55	5334.06	1084.22	187.525	687.111	17.6808	682.369	185.665	13.3422	0.00612092	17.6769	34.4519	0.00612092	2913.98	5978.37	7011.34	1760.88	4521.12	5440.32	13924	7784.11	4230.6	2276.99	2832.95
GC	Hydroxyhydroquinone	Benzenoids	Phenols	Benzenetriols and derivatives		79.2					2.24398	3.46253e-06	0.000470904	-0.964258	0.512542	0.000216882	0.000423149	0.000432887	0.000195281	0.000195281	0.000195281	0.000195281	0.000195281	0.000195281	0.000195281	0.000195281	0.000195281	0.000195281	0.000447949	0.000489968	0.000487396	0.000450583	0.000463688	0.00041603	0.00039445	0.000441612	0.000442627	0.00042506	0.000195281
GC	4-Hydroxybenzoic Acid	Benzenoids	Benzene and substituted derivatives	Benzoic acids and derivatives		91					3.14348	0.00215159	0.031956	-2.23879	0.211864	0.000195281	0.00092173	0.000195281	0.000195281	0.000195281	0.000195281	0.000195281	0.000195281	0.000195281	0.000195281	0.000195281	0.000195281	0.000195281	0.00048256	0.00121579	0.0011252	0.000970882	0.000195281	0.00117511	0.00266115	0.000885618	0.000733861	0.000195281	0.000498294
GC	3-Hydroxybutyric Acid	Organic acids and derivatives	Hydroxy acids and derivatives	Beta hydroxy acids and derivatives		80.8					4.05035	0.0151797	0.111535	1.17761	2.26202	1.44553	0.639045	1.81087	1.54295	1.59613	1.55369	0.00622255	1.54115	1.64322	1.58702	1.48478	1.53754	1.59727	1.55905	0.00728051	1.96579	0.00712343	0.00531448	0.00637208	0.00587545	1.71514	0.00745617	1.74646	0.00364588
GC	Biphenyl	Benzenoids	Benzene and substituted derivatives	Biphenyls and derivatives		71.9					1.79343	0.00067667	0.0184054	0.715891	1.6425	0.000493496	0.000300455	0.000542395	0.000468643	0.000464536	0.000462205	0.000445174	0.000535289	0.000551359	0.00043748	0.000485535	0.000455607	0.000580234	0.000410363	0.000195281	0.000195281	0.000195281	0.000195281	0.000430106	0.000195281	0.000551041	0.000546521	0.000195281	0.000195281
GC	N-Acetyl-B-D-Galactosamine	Organic oxygen compounds	Organooxygen compounds	Carbohydrates and carbohydrate conjugates		75.6					1.99071	0.0323838	0.169392	-1.57146	0.336467	0.00157942	0.00469413	0.00365816	0.000195281	0.00143662	0.000195281	0.00286441	0.000195281	0.00508324	0.00199287	0.000195281	0.00136191	0.000195281	0.0100767	0.0124239	0.00423261	0.00223936	0.00589218	0.000195281	0.00256414	0.00140595	0.00911789	0.00329215	0.000195281
GC	Xylitol	Organic oxygen compounds	Organooxygen compounds	Carbohydrates and carbohydrate conjugates		74.4					1.26469	0.0236477	0.14452	-1.35788	0.390155	0.00247928	0.00635461	0.00291353	0.00119096	0.00215083	0.000669484	0.0050248	0.00186418	0.00435891	0.00308446	0.00217983	0.00192831	0.00190682	0.0140932	0.0144286	0.00892175	0.00241164	0.0106039	0.00111263	0.00463531	0.000869565	0.00652157	0.00563175	0.0006708
GC	Ribitol	Organic oxygen compounds	Organooxygen compounds	Carbohydrates and carbohydrate conjugates		87.2					1.02146	0.0383701	0.176893	-1.03968	0.486434	0.00399208	0.00820683	0.00438353	0.00220802	0.00370891	0.00142849	0.00678498	0.00291213	0.00623953	0.00485098	0.00460872	0.00323098	0.00355663	0.0172662	0.0184505	0.00822107	0.00333806	0.0137096	0.00249586	0.00543217	0.00201097	0.00897522	0.00925834	0.00111719
GC	D-Xylose	Organic oxygen compounds	Organooxygen compounds	Carbohydrates and carbohydrate conjugates		84.5					1.29999	0.0169675	0.118338	-0.788909	0.578782	0.00740059	0.0127865	0.00780398	0.00612333	0.00629884	0.00535756	0.00864513	0.00721154	0.0110293	0.00814621	0.00768734	0.0058404	0.00726288	0.0205274	0.0271682	0.0115529	0.0100322	0.0149136	0.00903986	0.0089365	0.00589093	0.0110578	0.0169905	0.00454178
GC	L-Fucitol	Organic oxygen compounds	Organooxygen compounds	Carbohydrates and carbohydrate conjugates		82.4					1.63644	0.00132323	0.027686	-0.615082	0.652893	0.00273611	0.00419076	0.00315018	0.00310076	0.00234055	0.00239922	0.00253166	0.00412947	0.0039692	0.00236093	0.00329506	0.00262494	0.000195281	0.00357612	0.00420254	0.00470811	0.00573171	0.00387786	0.00450068	0.0049282	0.00352615	0.00435227	0.00355541	0.00313925
LC	Lacto-N-biose I	Organic oxygen compounds	Organooxygen compounds	Carbohydrates and carbohydrate conjugates	**	45.1	0	M+Na	C14H25NO11	4.22777	1.09245	0.00972352	0.401247	-0.520011	0.697366	8229.03	11800.2	7821.4	7433.77	7135.1	9468.17	7743.44	6595.1	11993.6	4118.61	6808.25	8954.49	12447.4	8351.33	19837.4	10493.8	12179.9	9575.1	9316.3	12332.4	10772.9	15877.2	9254.53	11810.9
LC	3-Deoxy-D-glycero-D-galacto-2-nonulosonic acid	Organic oxygen compounds	Organooxygen compounds	Carbohydrates and carbohydrate conjugates	**	50.7	0	M+FA-H	C9H16O9	-0.734046	1.22459	0.00102551	0.142502	-0.514197	0.700183	6514.66	9304.23	8110.84	4675.76	5594.99	7361.18	8501.59	6644.96	7434.25	4709.65	4255.36	6579.67	7793	7369.69	8372.99	7088.75	7956.13	10248.6	8762.76	11832.1	11757.5	10818.4	7013.82	11125.7
LC	2-Keto-3-Deoxy-D-Mannooctanoic Acid	Organic oxygen compounds	Organooxygen compounds	Carbohydrates and carbohydrate conjugates	***	73.1	71.4	M+NH4	C8H14O8	-2.20393	4.48827	0.00067055	0.128472	-0.47939	0.717281	101875	142029	100796	86769.2	99236.8	133485	107533	99045.8	115252	95235.1	84149.1	90347.3	108774	106491	139756	108284	121989	156361	117463	188429	145808	154439	127958	195343
LC	6-Phosphogluconic acid	Organic oxygen compounds	Organooxygen compounds	Carbohydrates and carbohydrate conjugates	**	49	0	M+H	C6H13O10P	-1.11616	1.52587	2.30799e-05	0.0701232	-0.479005	0.717473	11074.7	15435.8	11070.7	10517.7	10782.2	14111.5	11024.2	10908.4	11522.9	11289	8175.62	10390.2	12029.7	12137.6	15248.5	12791.9	14375.1	15470.5	14926.4	19042.5	18588.4	15757.7	13791.8	17663.2
LC	6-(alpha-D-Glucosaminyl)-1D-myo-inositol	Organic oxygen compounds	Organooxygen compounds	Carbohydrates and carbohydrate conjugates	**	57.6	2.69	M+H	C12H23NO10	-2.02075	4.34355	0.00584749	0.350079	-0.386499	0.764984	152019	198721	172078	166173	136751	145606	133252	153826	223180	138739	136229	134666	131706	173279	251256	163314	151711	193494	189682	267019	196748	262252	180484	156697
LC	Beta-D-Fructose 6-phosphate	Organic oxygen compounds	Organooxygen compounds	Carbohydrates and carbohydrate conjugates	*	40.8	8.71	M-H2O-H	C6H13O9P	-1.51741	1.48355	9.48558e-05	0.0809612	-0.336928	0.791725	20652.2	26085.1	18002.6	19725.3	19713.5	22785.9	25552.1	21291	21639.9	16585	18785.4	20759	22334.8	21686.3	24728	24681.8	25552.7	28364.9	28093.2	26056.9	32389.5	24451.9	25362.1	25569
LC	alpha-D-xylose 1-phosphate	Organic oxygen compounds	Organooxygen compounds	Carbohydrates and carbohydrate conjugates	*	41.9	15	M-H	C5H9O8P-2	-2.71782	5.93841	0.00226547	0.206944	-0.321657	0.80015	282669	353270	283240	237773	239619	310960	319679	320203	305125	254647	226946	275883	335288	291774	330806	295617	339421	412144	321127	415547	447312	388145	290725	353357
GC	1-Deoxy-D-Glucitol	Organic oxygen compounds	Organooxygen compounds	Carbohydrates and carbohydrate conjugates		89.1					1.00873	0.0222983	0.14105	0.350639	1.27513	0.00797361	0.00625319	0.00837034	0.00605084	0.00580918	0.00792566	0.00927035	0.00800991	0.00806894	0.00769501	0.00735367	0.0107328	0.00842296	0.00502177	0.00617246	0.00744324	0.00695558	0.00507291	0.00697388	0.00456264	0.0106613	0.00689364	0.00499158	0.00403608
GC	L-Fucose	Organic oxygen compounds	Organooxygen compounds	Carbohydrates and carbohydrate conjugates		73.2					1.43658	0.000139771	0.00633627	0.50998	1.42403	0.00103575	0.000727334	0.00100907	0.0010055	0.000863948	0.000988259	0.00110537	0.00115464	0.00103704	0.00107705	0.00100134	0.00123444	0.000916552	0.000478235	0.000581215	0.000762678	0.000668249	0.000510711	0.00096838	0.000707945	0.00108431	0.000851485	0.000576433	0.000811032
GC	D-(-)-Arabinose	Organic oxygen compounds	Organooxygen compounds	Carbohydrates and carbohydrate conjugates		71.7					1.52196	0.0009859	0.0243786	0.542285	1.45628	0.00120377	0.000826607	0.00107103	0.000877754	0.00108948	0.00121894	0.00172327	0.001228	0.00127121	0.00109348	0.00115997	0.00147118	0.00103714	0.000599379	0.000697694	0.000805511	0.000771632	0.00070043	0.0010323	0.000664396	0.00142074	0.000883248	0.000810389	0.000706965
LC	2-(5,8-Tetradecadienyl)cyclobutanone	Organic oxygen compounds	Organooxygen compounds	Carbonyl compounds	*	53.7	77.2	M+NH4	C18H30O	-1.65635	1.73576	0.0247758	0.531807	-1.58923	0.33235	3814.93	11478.7	6421.01	5302.23	5233.13	3741.23	4475.46	2250.31	2353.91	3936.34	2882.61	2591.25	2776.75	34348.3	7992	3880.44	4786.72	12349.6	2861.32	7925.26	21659.3	4179.58	3415.42	22867.3
GC	D-Xylono-1,5-Lactone	Organoheterocyclic compounds	Lactones	Delta valerolactones		88.7					1.55073	0.000198049	0.00769563	0.542555	1.45655	0.00626162	0.00429894	0.00627561	0.00471506	0.00558259	0.00624142	0.00738221	0.00562166	0.00669111	0.00601355	0.00628471	0.00820318	0.00586677	0.00305335	0.00338448	0.00426856	0.00428538	0.0037574	0.00552291	0.00365694	0.00694233	0.00443831	0.00414957	0.00382915
LC	Estetrol	Lipids and lipid-like molecules	Steroids and steroid derivatives	Estrane steroids	*	36.1	0	M+H-H2O	C18H24O4	4.67206	3.93311	0.000906516	0.135476	-11.2213	0.000418843	11.9667	28570.8	0.00612092	0.00612092	131.572	0.00612092	0.00612092	0.00612092	0.00612092	0.00612092	0.00612092	0.00612092	0.00612092	23559.4	19352.9	27515.4	18659.6	6345.8	34865.9	95307.4	39091.3	21093.3	5574.16	22914.1
LC	L-Acetylcarnitine	Lipids and lipid-like molecules	Fatty Acyls	Fatty acid esters	***	67.3	95.3	M+H	C9H17NO4	-1.52431	4.28669	0.0447858	0.661879	0.356911	1.28068	384376	300134	443141	306033	474464	390443	454168	328099	318397	377075	233835	318010	584474	364298	345608	254801	316181	295946	376467	276069	360496	374999	252265	84346.8
GC	Oleic Acid	Lipids and lipid-like molecules	Fatty Acyls	Fatty acids and conjugates		98.4					2.77176	4.94119e-05	0.00268801	-1.47989	0.358515	0.00453265	0.0126428	0.00716765	0.00509601	0.00493044	0.00502614	0.004947	0.00389588	0.0045077	0.00392007	0.00400489	0.00308787	0.00327548	0.018994	0.0228039	0.0169876	0.0133829	0.0132835	0.0119286	0.00906682	0.0079977	0.0091713	0.0087791	0.00667589
LC	9,10-dimethoxy-13-hydroxy-11-octadecenoic acid	Lipids and lipid-like molecules	Fatty Acyls	Fatty Acids and Conjugates	*	40.6	10	M+NH4, M+Na, M+H-H2O	C20H38O5	-1.89608	1.9745	0.0280591	0.569215	-0.927545	0.525752	36641.6	69693.7	25296.6	20775.3	55950.9	112623	26991.4	20143.6	22809.3	8707.72	6421.07	64642.8	38696.2	140121	66492.2	73396.4	60187.6	97511.9	93275	40382.5	19854	39211	92380.6	43818.6
LC	5,8,12-Trihydroxy-9-octadecenoic acid	Lipids and lipid-like molecules	Fatty Acyls	Fatty acids and conjugates	**	52.2	10	M-H	C18H34O5	-0.727387	1.20559	0.0312259	0.592674	-0.890424	0.539456	3424.64	6348.32	2254.54	2247.87	3621.58	6260.48	4122.48	3489.99	1629.02	3194.28	2512.61	4318.88	4019.29	3561.13	8359.93	3899.63	3381.69	6967.2	2239.42	11076.8	6848.5	5218.04	3007.27	15271.9
GC	Petroselinic Acid	Lipids and lipid-like molecules	Fatty Acyls	Fatty acids and conjugates		90.5					1.47624	0.00223222	0.031956	-0.566227	0.675381	0.0106019	0.0156976	0.0128484	0.013212	0.00845455	0.0089125	0.00927535	0.0111517	0.011013	0.00860959	0.00950916	0.0100642	0.01357	0.0176184	0.0246149	0.0180585	0.016956	0.0164347	0.0158411	0.0120456	0.0130925	0.0181861	0.0124227	0.00740329
GC	Cis,Cis-Muconic Acid	Lipids and lipid-like molecules	Fatty Acyls	Fatty acids and conjugates		73.3					1.4298	0.000415558	0.0125591	-0.462015	0.725971	0.000394028	0.000542759	0.000482164	0.000461341	0.000443472	0.000442235	0.000403714	0.000421942	0.000480687	0.000195281	0.000413049	0.000395138	0.000195281	0.000503358	0.000609285	0.000618127	0.000533471	0.000627577	0.000551773	0.000506064	0.000556399	0.000490584	0.000518216	0.000455495
LC	(6Z,10E)-hexadec-6,10-dien-8-ynoic acid	Lipids and lipid-like molecules	Fatty Acyls	Fatty Acids and Conjugates	*	51.7	60.5	M+FA-H	C16H24O2	-0.375432	2.46095	0.0463839	0.664699	-0.444105	0.73504	48708.3	66266.1	50044	47413.8	57717.7	45849.6	46396.1	43311.8	45951.7	52077.9	54266.3	44139.2	48622.6	39022	57721.9	40257	47963.7	95254.8	51110.6	78548.2	71897	56670.5	60083.3	130398
LC	Myristamide	Lipids and lipid-like molecules	Fatty Acyls	Fatty Acids and Conjugates	*	41.9	21.2	M+H	C14H29NO	-1.7491	1.39537	0.0478352	0.664699	-0.415963	0.749519	15248.5	20344.4	16086.2	15637.9	17963.9	19681.4	16190.9	13444.6	13582.6	14167.6	13121.9	14107	13749.7	17329.6	19316.6	15762.6	15701.2	30353.4	13898.3	19698.6	22823.6	16748.5	13447.7	38708.4
LC	6,14-dimethyl-octadecanoic acid	Lipids and lipid-like molecules	Fatty Acyls	Fatty Acids and Conjugates	*	50.8	60.1	M+NH4	C20H40O2	-2.14404	1.62792	0.0321871	0.59639	-0.396139	0.759889	29712.9	39101.6	29532.8	31563.9	32872	31070.3	31598.3	24550.4	30184.9	30653.7	27623	28049	29144	53321.2	35139.7	35957.6	35884.3	38829.8	29277	31104.2	31368.6	30077.5	35136.1	74022
GC	D-(-)-Citramalic Acid	Lipids and lipid-like molecules	Fatty Acyls	Fatty acids and conjugates		93.3					2.61508	2.69247e-05	0.00244117	1.27251	2.41582	0.000810492	0.000335493	0.000783218	0.000614353	0.000895458	0.000935993	0.000787948	0.000536981	0.000552174	0.000626402	0.00115919	0.000754091	0.00126961	0.000442684	0.000555245	0.000195281	0.000195281	0.000195281	0.000565131	0.000439031	0.000195281	0.000195281	0.000516646	0.000195281
LC	9,12,15-Octadecatrien-1-ol	Lipids and lipid-like molecules	Fatty Acyls	Fatty alcohols	*	51	59.5	M+H, M+NH4, M+H-H2O	C18H32O	-1.81099	19.4611	0.0143101	0.472148	-1.86456	0.274607	310382	1.13028e+06	293656	286278	250475	697918	423540	200394	209144	277985	232578	276193	266042	1.48341e+06	785085	273295	407341	1.97946e+06	160816	1.21921e+06	1.67755e+06	758567	193689	3.49464e+06
LC	Oleyl alcohol	Lipids and lipid-like molecules	Fatty Acyls	Fatty alcohols	*	52.8	72.7	M+K	C18H36O	-2.64498	1.28967	0.00668993	0.356849	20.1086	1.13057e+06	6920.11	0.00612092	0.00612092	577.297	913.457	1776.75	7053.51	20583.2	4474.7	19907.3	442.135	9828.71	10564.1	0.00612092	0.00612092	0.00612092	0.00612092	0.00612092	0.00612092	0.00612092	0.00612092	0.00612092	0.00612092	0.00612092
LC	Linoleamide	Lipids and lipid-like molecules	Fatty Acyls	Fatty amides	*	38.8	2.24	M+NH4	C18H33NO	-1.82839	1.8257	0.0466611	0.664699	-1.36912	0.387126	5243.63	13545	5474.77	6313.14	6100.31	8321.29	8740.88	3716.52	3883.92	4484.25	3880.6	3033.14	3731.13	18489.4	12875.4	5167.11	4627.07	20690.5	3470.01	10849.7	16974.6	5415.3	3267.99	47168.2
LC	Buibuilactone	Lipids and lipid-like molecules	Fatty Acyls	Fatty esters	*	38.5	0	M+NH4	C12H20O2	-1.97638	1.3337	0.0169587	0.481286	-0.35025	0.784448	13047.5	16632.7	12411.4	12302.9	12821.3	14734.5	13523.3	12816.4	13655	12640.2	13252.1	12500.9	12863.9	11304.3	16001.5	12650.1	14090.8	19341.8	13322.3	19926.1	21462.7	16170.6	12830.2	25858.9
LC	Trioxsalen	Phenylpropanoids and polyketides	Coumarins and derivatives	Furanocoumarins	*	38.8	12.6	M+H	C14H12O3	7.2708	2.8269	0.000180304	0.0809612	-2.02299	0.246048	7334.19	29807.9	21536.4	1258.89	4816.64	2535.64	5660.87	6509.27	1073.14	11283.5	14157.8	4947.07	6896.87	33801.2	30891.7	15008.3	36816.6	14562.3	33755.1	42467.8	19065.4	63994.1	14037	23487.6
LC	Dehydroascorbic acid	Organoheterocyclic compounds	Lactones	Gamma butyrolactones	***	65.8	63.9	M-H	C6H6O6	-6.25691	3.6092	0.000161259	0.0809612	-0.285768	0.820305	117552	143303	115937	111323	111531	129147	134994	122217	125038	102377	111588	107684	121235	120605	143128	126862	129907	163693	142896	168013	156403	144955	128945	150924
LC	Oxoglutaric acid	Organic acids and derivatives	Keto acids and derivatives	Gamma-keto acids and derivatives	**	54.5	20.1	M-H	C5H6O5	-9.17483	2.61266	0.0144623	0.472148	0.351195	1.27562	81021.7	63515.7	49618.5	87680.6	82859.5	86830.2	101242	66538.4	57719.4	69648	112353	93034.2	83714.5	53628.3	67298.8	64634.6	58145.9	61178.7	76742.1	56398.4	72062.1	57050.7	84623.1	46909.9
GC	Glycerol 1-Phosphate	Lipids and lipid-like molecules	Glycerophospholipids	Glycerophosphates		82.9					3.37281	0.00123406	0.027686	-2.43331	0.185141	0.00100766	0.00544269	0.00150233	0.00138608	0.00123823	0.00104801	0.0010112	0.000948341	0.000819366	0.00074618	0.000897154	0.000767305	0.00072009	0.0132002	0.010872	0.00851408	0.00632284	0.00527775	0.00424348	0.00315572	0.00249165	0.00213508	0.00199048	0.00166624
LC	Ellagic acid	Phenylpropanoids and polyketides	Tannins	Hydrolyzable tannins	*	37	0	M+H-H2O	C14H6O8	7.89931	2.27429	0.000424535	0.122007	-20.5437	6.54224e-07	0.00612092	9356	0.00612092	0.00612092	0.00612092	0.00612092	0.00612092	0.00612092	0.00612092	0.00612092	0.00612092	0.00612092	0.00612092	8810.79	6431.03	9144.42	6329.61	2018.01	11776.5	28819.7	13199.1	6744.25	1474.69	8167.8
GC	Cycloheximide	Organoheterocyclic compounds	Pyridines and derivatives	Hydropyridines		71.1					5.89324	0.0024701	0.03227	-6.32874	0.0124411	0.000195281	0.0156965	0.000195281	0.000195281	0.000195281	0.000195281	0.000195281	0.000195281	0.000195281	0.000195281	0.000195281	0.000195281	0.000195281	0.011566	0.0113819	0.0188774	0.00993699	0.00284671	0.0178533	0.0565746	0.0217078	0.010577	0.00221566	0.00912373
GC	5-Hydroxyindol-2-Carboxylic Acid	Organoheterocyclic compounds	Indoles and derivatives	Indolecarboxylic acids and derivatives		73.9					1.26979	0.0151582	0.111535	-0.627023	0.647511	0.00994948	0.0153657	0.00861915	0.0141968	0.00762007	0.00887983	0.00960535	0.010702	0.00757218	0.00903419	0.0145514	0.0058881	0.0127753	0.0105591	0.0200376	0.0215998	0.0177075	0.0267077	0.013447	0.0121187	0.00745185	0.0142797	0.0183195	0.00679478
GC	L-Tryptophan	Organoheterocyclic compounds	Indoles and derivatives	Indolyl carboxylic acids and derivatives		88.1					1.22815	0.0243723	0.14452	-0.54276	0.686457	0.0800183	0.116567	0.0846537	0.13153	0.0528308	0.0604176	0.054219	0.0809972	0.0609072	0.0505032	0.0787704	0.0903185	0.135054	0.112643	0.177213	0.145143	0.137259	0.114514	0.122224	0.0916934	0.140427	0.137111	0.074597	0.0294137
LC	Linoleic acid	Lipids and lipid-like molecules	Fatty Acyls	Lineolic acids and derivatives	**	38.9	0	M+NH4	C18H32O2	-1.72402	1.04713	0.0277156	0.568179	-1.00841	0.497095	3031.95	6099.33	3671.5	6541.73	4111.1	3993.02	3593.99	1407.92	1811.24	2246.45	2026.48	2177.26	1770.74	11309.3	7702.3	2687.64	3313.47	11950.3	1674.35	4529.84	6289.27	4043.9	1806.7	11785.5
LC	Oxoadipic acid	Organic acids and derivatives	Keto acids and derivatives	Medium-chain keto acids and derivatives	**	51.5	0	M+FA-H	C6H8O5	-5.79392	1.08701	0.0340234	0.60275	-0.225053	0.855563	33269.6	38886.2	35498.6	30515.6	31507.5	31495.5	46178.9	33342.4	31812.1	27461.9	30409.3	29322.4	38421.8	32335.6	30999.8	34220.7	33570.1	42446.8	42188.7	33996	42556.5	40394.5	43580	51459.8
LC	Menthol	Lipids and lipid-like molecules	Prenol lipids	Monoterpenoids	*	45.1	33.4	M+K	C10H20O	-2.11033	1.01949	0.00929596	0.394919	19.463	722673	4423.42	0.00612092	70.2556	93.7359	316.287	1089.45	3918.04	13337.2	2732.95	13640.7	321.323	6028.25	7109.51	0.00612092	0.00612092	0.00612092	0.00612092	0.00612092	0.00612092	0.00612092	0.00612092	0.00612092	0.00612092	0.00612092
GC	Phosphoric Acid	Homogeneous non-metal compounds	Non-metal oxoanionic compounds	Non-metal phosphates		96.5					2.36887	4.20323e-05	0.00268801	-1.08849	0.470255	0.304536	0.647597	0.372291	0.420953	0.330256	0.320204	0.28949	0.277994	0.238466	0.294978	0.278735	0.209904	0.316623	0.962098	0.954587	0.904659	0.723576	0.668139	0.584582	0.524617	0.444691	0.461469	0.420176	0.474977
GC	Pyrophosphate(4-)	Homogeneous non-metal compounds	Non-metal oxoanionic compounds	Non-metal pyrophosphates		86.7					2.02755	0.0155822	0.111535	-1.47942	0.358634	0.000195281	0.000544515	0.000195281	0.000195281	0.000195281	0.000195281	0.000195281	0.000195281	0.000195281	0.000195281	0.000195281	0.000195281	0.000195281	0.00140251	0.00124108	0.000800151	0.000643246	0.000472798	0.000453468	0.000195281	0.000195281	0.000195281	0.000195281	0.000195281
LC	N-(2-Hydroxy-3,3,3-trifluoropropyl)-2-(2-nitro-1-imidazolyl)acetamide	Organic 1,3-dipolar compounds	Allyl-type 1,3-dipolar organic compounds	Organic nitro compounds	*	38.8	0	M-H	C8H9F3N4O4	2.9829	1.60678	0.0070462	0.362411	-0.33974	0.790184	21411.4	27096.7	28378.1	15683.3	18340.3	24116.5	27632.7	23178.8	25099.8	15587.2	14075.4	20894.4	22538.7	22903.1	22727.7	24006.3	26131	27499.1	29150.4	34417.5	28816.8	31494.5	22379	28538.7
LC	2-Ethyl-4-methyl-5-propyloxazole	Organoheterocyclic compounds	Azoles	Oxazoles	*	37.9	0	2M-H	C9H15NO	4.40024	1.49868	0.00725957	0.362411	20.5397	1.5243e+06	9330.1	0.00612092	59.0229	695.384	644.39	1916.07	9599.05	26530	5038.6	27288.4	694.367	13748.1	16417.7	0.00612092	0.00612092	0.00612092	0.00612092	0.00612092	0.00612092	0.00612092	0.00612092	0.00612092	0.00612092	0.00612092
LC	Tropicamide	Benzenoids	Benzene and substituted derivatives	Phenylacetamides	*	57	89.6	M+H, M+Na	C17H20N2O2	-1.64484	31.9286	0.000622624	0.128472	-8.71184	0.00238492	4488.79	1.88215e+06	3057.23	2643.74	33217.1	1007.37	943.524	2403.02	1881.19	1972.08	1019.98	482.456	749.029	1.57159e+06	1.33251e+06	1.92551e+06	1.27022e+06	442308	2.25285e+06	6.05824e+06	2.61603e+06	1.36313e+06	391572	1.47976e+06
GC	Methylphosphate	Organic acids and derivatives	Organic phosphoric acids and derivatives	Phosphate esters		87.1					1.71985	0.0306448	0.166684	-1.68623	0.310738	0.0019839	0.00638449	0.00217754	0.000929971	0.00181392	0.000195281	0.00194069	0.00097311	0.00644419	0.00202601	0.00283862	0.00176459	0.000718988	0.0148345	0.0195022	0.00579974	0.000988131	0.00878554	0.000706209	0.00451677	0.00064033	0.00566959	0.00664791	0.00213842
LC	beta-D-Fructopyranose 1-phosphate	Organic acids and derivatives	Organic phosphoric acids and derivatives	Phosphate esters	**	61.1	13.6	M-H2O-H, M-H	C6H13O9P	-0.920651	6.14394	0.00797542	0.37355	-0.361903	0.778138	274909	353291	302345	221357	231812	335020	313057	299586	299312	238215	202280	257307	323709	272430	329037	241978	321941	428448	313265	474582	443256	410607	299237	351425
LC	Apo-11-zeaxanthinal	Lipids and lipid-like molecules	Prenol lipids	Sesquiterpenoids	***	51.4	54.3	M+H	C15H22O2	-1.8012	1.15844	0.0230404	0.518208	0.0436443	1.03071	123343	119667	123777	125403	132497	126308	118302	121669	122344	120409	122816	120862	122382	119488	121792	125499	123340	117088	121172	117491	114035	117849	120302	118284
LC	Clavepictine B	Lipids and lipid-like molecules	Sphingolipids	Sphingoid bases	*	37.9	0	M+NH4	C20H35NO	-2.07829	1.17691	0.0146514	0.472148	-2.90364	0.133634	462.572	3461.49	696.886	280.306	472.682	1738.6	694.114	97.9715	0.00612092	325.208	222.296	237.349	322.868	5490.73	2435.86	213.014	651.317	6254.75	0.00612092	3850.24	5310	1608.55	145.292	12116.6
LC	C16 Sphinganine	Lipids and lipid-like molecules	Sphingolipids	Sphingoid bases	*	51.6	63.1	M+H	C16H35NO2	-1.8181	2.03516	0.00167781	0.184666	-0.151826	0.900111	146775	163063	137593	147910	159996	158713	151993	135306	153079	139147	135424	142935	152426	140004	170140	170013	167236	165293	165189	174387	169180	150620	174872	146759
LC	22-iso-teinemine	Lipids and lipid-like molecules	Steroids and steroid derivatives	Sterols	*	37.7	0	M+NH4	C27H45NO2	-1.57974	1.20279	0.0097509	0.401247	-2.77306	0.146294	563.729	3853.4	373.525	0.00612092	1077.43	0.00612092	3337.24	0.00612092	0.00612092	926.809	485.971	0.00612092	0.00612092	2530.13	3744.91	0.00612092	906.888	10927.3	0.00612092	6769.84	8844.76	2852.45	733.661	5077.41
LC	(Z)-Resveratrol 3-(4''-sulfoglucoside)	Phenylpropanoids and polyketides	Stilbenes	Stilbene glycosides	*	36.5	0	M+H	C20H22O11S	-1.19571	3.3641	0.00613035	0.350079	-0.700917	0.615181	42141.6	68502.7	57867	23389.4	31164.6	51733.2	47142.2	44326.9	47431.7	53808.2	25169.5	34959.7	46564.9	45171.7	59993	28287.2	57494.3	79918.6	40250.7	104572	95953.9	105772	62940.2	73177.4
LC	N,N-Dimethyl-3-methylaniline	Benzenoids	Benzene and substituted derivatives	Toluenes	*	45	27.9	M+H	C9H13N	-1.32424	2.18944	0.0127153	0.45732	0.0398509	1.02801	650530	632807	651770	663833	674021	668700	638739	657445	647802	638316	638717	635263	641230	626819	644350	639264	651366	635339	642482	648466	591586	621391	628488	631326
LC	3-(Carboxymethyl)-3-hydroxypentanedioic acid	Organic acids and derivatives	Carboxylic acids and derivatives	Tricarboxylic acids and derivatives	**	53.8	0	M+H	C7H10O7	-1.74301	1.37343	0.000835888	0.135476	-0.478842	0.717554	10107.3	14085.8	10470	8569.63	9127.2	13266	10506.8	9519.06	11046.6	9220.24	8513.37	9705.82	11235.9	10437.3	12760.2	11131.7	10716.7	15599.9	12400.6	18430.9	14191.2	16462.3	13425.6	19387.5
LC	tri-glyceride	Organic acids and derivatives	Carboxylic acids and derivatives	Tricarboxylic acids and derivatives	*	38.3	0	M-H	C9H12O9	-1.37292	1.01535	0.00689764	0.362055	-0.351623	0.783702	8083.71	10314.8	11364.4	5795	6729.52	9622.04	10548.6	8003.56	9438.51	5961.57	5459.46	7763.07	8235.07	8477.1	9484.59	9638.86	9772.61	10623	10987.7	13163.7	11592.6	11271.8	8143.11	10307.4
LC	Isocitric acid	Organic acids and derivatives	Carboxylic acids and derivatives	Tricarboxylic acids and derivatives	**	49	0	M+Na	C6H8O7	-2.53466	1.12049	0.0214789	0.498847	0.613092	1.52953	14980.1	9793.9	15495.5	15339.9	15142.7	19402.9	20097.7	4118.95	10330.8	16949.8	11791.6	12880.9	23230.3	13944.4	11338	11956.6	6581.33	6277.61	15934	6790.85	15800.7	10247.9	7227.74	1633.74
GC	Tryptamine	Organoheterocyclic compounds	Indoles and derivatives	Tryptamines and derivatives		90.1					1.19757	0.0337048	0.172375	-1.3197	0.400618	0.0129568	0.032342	0.0257175	0.0040188	0.0123499	0.00259836	0.0293247	0.00989887	0.0261766	0.0124563	0.0069383	0.00801185	0.00503354	0.0715509	0.0700384	0.0367703	0.012159	0.0516853	0.00392384	0.0190591	0.00441916	0.0557056	0.0288208	0.00162952
GC	Uniconazole	Unclassified	Unclassified	Unclassified		73.4					2.12317	0.0437231	0.193378	-2.38305	0.191704	0.00192949	0.010065	0.00338491	0.000195281	0.00169903	0.000195281	0.00347698	0.0015622	0.00656097	0.00187809	0.000195281	0.00188114	0.000195281	0.0224336	0.0417425	0.008211	0.00316414	0.00772351	0.000195281	0.00387604	0.0014437	0.0132128	0.00851679	0.000195281
GC	Cholestan-3-Ol	Unclassified	Unclassified	Unclassified		71.1					1.50984	0.00737162	0.066836	-0.655679	0.634777	0.00382231	0.00602151	0.00404543	0.00341317	0.0055232	0.00362374	0.00406765	0.00355155	0.00391118	0.00350039	0.00315056	0.00418337	0.00307521	0.0117229	0.00819969	0.00713926	0.00563828	0.00517051	0.0052966	0.00633816	0.00519981	0.00402179	0.00417589	0.00333366
LC	Pyrimidin-4-yl-Methanol	Unclassified	Unclassified	Unclassified	*	46.9	40.8	M+H	C5H6N2O	1.3673	1.21201	0.00154903	0.17807	-0.634543	0.644145	6829.48	10602.4	6538.96	5631.04	5287.93	7645.39	6374.13	7135.04	7617.41	7826.67	5348.24	5187.65	10531.8	5690.78	8106.69	7645.2	10081.4	12345.8	8285.08	12451.6	12429.7	11879.5	11174.6	16535.9
GC	4-Hydroxy-2,5-Dioxoimidazolidine-4-Carboxylic Acid	Unclassified	Unclassified	Unclassified		77.6					1.48103	0.00470408	0.0528905	-0.593998	0.662504	0.00286447	0.0043237	0.00371338	0.00314484	0.00169306	0.00223803	0.00259947	0.00366954	0.00438136	0.00277282	0.00259019	0.00288484	0.00182162	0.0041843	0.00555331	0.00269158	0.00547858	0.00294532	0.00412387	0.0050561	0.00416476	0.00656789	0.00429814	0.00249681
GC	Butaneperoxoate	Unclassified	Unclassified	Unclassified		81.9					1.23956	0.0342214	0.172375	-0.553353	0.681435	0.037485	0.0550089	0.0402835	0.0393268	0.038966	0.0290632	0.0352075	0.0368054	0.0291738	0.0267155	0.0385019	0.0253479	0.0729431	0.0443473	0.0499599	0.0550777	0.0666725	0.0600812	0.110536	0.0373383	0.0467298	0.0317268	0.0675079	0.0351202
GC	2,4-Dioxopentanoic Acid	Unclassified	Unclassified	Unclassified		84.6					1.10492	0.0193457	0.128342	-0.485828	0.714087	0.0088043	0.0123294	0.00969909	0.0082116	0.00799964	0.00739547	0.00870166	0.00899842	0.0102302	0.00862027	0.00911563	0.00845154	0.00942379	0.0163984	0.022882	0.0122059	0.00956105	0.0150996	0.0114323	0.00887745	0.00771138	0.0120632	0.0122982	0.00709449
GC	2-Butene-1,4-Diol	Unclassified	Unclassified	Unclassified		81.2					1.24685	0.0249722	0.14452	-0.462364	0.725796	0.00453565	0.00624921	0.00488103	0.00601087	0.00603521	0.00361782	0.00458081	0.00348456	0.00243301	0.00290383	0.00458056	0.00401514	0.0073493	0.00559018	0.00729744	0.0082742	0.00701834	0.00720701	0.00924079	0.00347312	0.00685954	0.00515333	0.00473451	0.00389284
GC	Maltotriitol	Unclassified	Unclassified	Unclassified		75.9					1.00232	0.0361653	0.17566	-0.441341	0.73645	0.0044138	0.00599335	0.0046159	0.00422718	0.00512454	0.00361984	0.00508361	0.0043833	0.00666552	0.0034307	0.00408773	0.00448291	0.00283057	0.00660734	0.0058429	0.00964909	0.00890118	0.00629894	0.00674063	0.00495447	0.00580381	0.00453409	0.00460837	0.001986
GC	Dimethylolpropionic Acid	Unclassified	Unclassified	Unclassified		71.3					1.12167	0.00496582	0.0528905	-0.365102	0.776414	0.0155691	0.0200526	0.0171891	0.0167689	0.01534	0.0154041	0.0144508	0.0155092	0.0131661	0.0137576	0.0172229	0.0146882	0.0177631	0.0212295	0.0222318	0.0232271	0.0220542	0.0240074	0.02805	0.0142497	0.0160391	0.0151757	0.0192793	0.0150346
GC	2-Hydroxycyclohexane-1-Carboxylic Acid	Unclassified	Unclassified	Unclassified		74.3					1.01598	0.00542488	0.0546507	-0.293753	0.815777	0.0341766	0.0418945	0.0405813	0.0354506	0.03313	0.0344904	0.0343286	0.0340147	0.0307642	0.0317644	0.0326268	0.0342944	0.0344971	0.0444733	0.0437385	0.0482467	0.0459865	0.0517184	0.0522495	0.0336471	0.04058	0.0334418	0.0385365	0.0282212
LC	Mitozolomide	Organoheterocyclic compounds	Imidazotetrazines	Unclassified	*	36.2	14.7	M+H-H2O	C7H7ClN6O2	2.02971	1.38579	0.00887402	0.38626	0.0991367	1.07113	94190.1	87935.1	83440.9	88554.8	98774.7	92225.5	91924.3	96283	93918.3	99164	98334.7	96652.8	96818.3	77144.6	84489.5	84916.8	87094.4	84629.9	92546.4	89035	86458.5	92481.6	93393.1	95096.4
LC	Methyl 6-methyl-3-(2-methylpropyl)-4-(3-nitrophenyl)-4,7-dihydrothieno[2,3-b]pyridine-5-carboxylate	Organoheterocyclic compounds	Thienopyridines	Unclassified	*	36	0	M+H, M+Na	C20H22N2O4S	4.36681	1.35558	0.0244194	0.52634	0.34715	1.27205	38438.1	30217.6	32077.9	26288.6	46569.5	31671.7	51584.9	33700.4	45328.3	50040.8	36719.2	31571.2	37266.8	36491.1	39438.9	34902.8	29742.2	28176.4	22809.3	28025.6	40741.4	28043.5	27715.2	16306.7
GC	3,4,5,6-Tetrahydroxy-2-Methoxyhexanal	Unclassified	Unclassified	Unclassified		88.3					1.22165	0.00320764	0.0379338	0.389911	1.31031	0.0196184	0.0149723	0.0206523	0.0145142	0.0174746	0.0192304	0.0245567	0.0178484	0.0216087	0.0187275	0.0187672	0.0241886	0.0182339	0.010954	0.0125991	0.014323	0.0147937	0.0134766	0.0181047	0.0111615	0.0233709	0.0167949	0.0153459	0.0137711
